# Supplementary material for: Sex Differences in Telomere Length in a Bat With Female‐Biased Longevity
Source: Ecol Evol. 2025 May 14;15(5):e71378. doi: 10.1002/ece3.71378 (PMC12076057; doi:10.1002/ece3.71378)
Supplement: Supplementary file 1 — Appendix S1. Supporting Information. [file ECE3-15-e71378-s001.xlsx]

## Sheet: final
band	population	Collection_date	Extraction_date	Assay_date	days_since_calibrator_extracted	days_collection_to_assay	days_collection_to_extraction	days_extraction_to_assay	sex	FA	WT	TTH	Est.Age	AgeSource	Season_sampled	MonthAssay	tel1_a	tel1_b	tel1_c	tel1_range	FLAG1	tel1_STDEV	bdnf1_a	bdnf1_b	bdnf1_c	tel1_range	FLAG2	plate	tel1_2311	bdnf1_2311	tel2_a	tel2_b	tel2_c	tel2_range	FLAG3	bdnf2_a	bdnf2_b	bdnf2_c	bdnf21_range	FLAG4	tel2_2311	bdnf2_2311	tel3_a	tel3_b	tel3_c	tel3_range	FLAG5	bdnf3_a	bdnf3_b
2311	Tamana	2023-01-16	2023-01-31	2023-07-10	160	175	15	160	F	81.83	72	2	5.9	AllBatClock	Jan_23	Jan_23
2312	Caura	2023-01-18	2023-01-31	2023-07-27	177	190	13	177	F	79.24	74	3	8.3	AllBatClock	Jan_23	Jan_23	23.87	23.7	23.66	0.21		0.111505	27.96	27.89	27.87	0.09		6	22.5267	27.3467	23.44	23.45	24.21	0.77		27.62	27.63	27.62	0.01		22.6533	27.1567				0
2314	Caura	2023-01-18	2023-01-31	2023-07-26	176	189	13	176	F	81.24	80	2.5	6.6	AllBatClock	Jan_23	Jan_23	25.07	24.75	24.87	0.32		0.161658		28.91	28.9	0.01		5	23.41	27.5167	24.62	24.68	24.62	0.06		28.8	28.75	28.57	0.23		23	27.42				0
2417	Caura	2023-01-18	2023-01-31	2023-07-27	177	190	13	177	F	81.44	75.5	3.5	7.5	AllBatClock	Jan_23	Jan_23	20.79	21.16	21.32	0.53		0.271846	25.27	25.45	25.31	0.18		6	22.5267	27.3467	20.91	20.92	21.09	0.18		25.64	25.62	25.87	0.25		22.6533	27.1567				0
3827	Tamana	2024-01-05	2024-04-24	2024-04-29	454	115	110	5	F	85.14	76.8	4		ToothWear	Jan_24	Jan_24	24.31	23.51	23.81	0.8		0.404145	27.97	27.79	28.27	0.48		p1	21.42	25.5667	23.87	23.89	23.96	0.09		28.35	28.24	28.28	0.11		21.55	26.07				0
3845	Tamana	2023-01-13	2023-01-31	2023-07-10	160	178	18	160	F	87.11	72.8	5	18	AllBatClock	Jan_23	Jan_23	22.55	23.08	23.14	0.59		0.324705	28.12	28.13	28.11	0.02		1	22.83	27.58	23.04	23.52	23.58	0.54		28.2	28.16	28.16	0.04		22.73	27.6233				0
3863	Tamana	2023-01-19	2023-01-31	2023-07-20	170	182	12	170	F	82.04	74.9	4.5	13.5	AllBatClock	Jan_23	Jan_23	22.6	23.06	22.94	0.46		0.238607		27.75	27.65	0.1		4	22.81	27.8	22.96	22.42	22.41	0.55		27.42	27.33	26.47	0.95		22.92	27.72				0
3933	Tamana	2023-01-15	2023-07-17	2023-08-23	204	220	183	37	F	80.47	69	4	8.4	AllBatClock	Jan_23	Jan_23	20.78	20.96	20.86	0.18		0.090185	24.67	24.68	24.79	0.12		7	22.9233	27.2067	20.66	20.67	20.77	0.11		24.8	24.91	24.79	0.12		22.9667	27.18				0
3934	Tamana	2023-01-15	2023-01-31	2023-07-10	160	176	16	160	F	80.96	71.4	2.5	9.7	AllBatClock	Jan_23	Jan_23	23.6	23.67	23.9	0.3		0.15695	28.58	28.46	28.55	0.12		1	22.83	27.58	23.74	23.81	23.81	0.07		28.68	28.72	28.94	0.26		22.73	27.6233				0
3937	Tamana	2023-01-15	2023-01-31	2023-08-23	204	220	16	204	F	83.44	63	3.5	9.4	AllBatClock	Jan_23	Jan_23	25.97	25.57	25.69	0.4		0.205264	28.46	28.06	28.43	0.4		7	22.9233	27.2067	24.93	25.41	25.59	0.66		28.42	28.43	28.46	0.04		22.9667	27.18				0
3938	Tamana	2023-01-15	2023-01-31	2023-07-14	164	180	16	164	F	82.83	72.5	4	8.9	AllBatClock	Jan_23	Jan_23	21	21.42	21.45	0.45		0.251595	25.83	23.99	24.9	1.84	FLAG	2	22.66	27.3467	20.65	21.13	20.91	0.48		25.56	26.27	25.64	0.71		22.7333	27.585	21.01	20.9	21.13	0.23		25.02	24.94
3940	Tamana	2023-01-15	2023-07-12	2023-08-23	204	220	178	42	F	80.27	69.6	3	8.6	AllBatClock	Jan_23	Jan_23	23.92	23.94	23.8	0.14		0.0757188	27.54	27.61	27.66	0.12		7	22.9233	27.2067	23.85	23.71	24.44	0.73		27.57	27.71	27.63	0.14		22.9667	27.18				0
3952	Tamana	2023-01-15	2023-01-31	2023-07-20	170	186	16	170	F	82.44	77	2.5	8.9	AllBatClock	Jan_23	Jan_23	24.08	23.78	24.13	0.35		0.189297	28.47	28.48	28.52	0.05		4	22.81	27.8	24.28	24.43	24.18	0.25		28.56	28.65	28.62	0.09		22.92	27.72				0
3953	Tamana	2023-01-15	2023-01-31	2023-08-23	204	220	16	204	F	84.06	74.8	3.5	8.6	AllBatClock	Jan_23	Jan_23	24.63	24.49	24.44	0.19		0.0984886	28.16	28.15	28.15	0.01		7	22.9233	27.2067	24.45	24.47	24.31	0.16		28.27	28.34	28.28	0.07		22.9667	27.18				0
3959	Tamana	2023-01-15	2023-01-31	2023-07-14	164	180	16	164	F	81.6	62	3	8.3	AllBatClock	Jan_23	Jan_23	22.05	22.73	22.72	0.68		0.389744	27.93	27.97	27.7	0.27		2	22.66	27.3467	22.14	22.78	22.81	0.67		27.87	27.84	28.01	0.17		22.7333	27.585				0
3966	Tamana	2023-01-15	2023-01-31	2023-07-20	170	186	16	170	F	83.45	70.5	4	9.2	AllBatClock	Jan_23	Jan_23	24	24.27	24.21	0.27		0.141774	28.95	29.34	29.48	0.53		4	22.81	27.8				0		28.97	29.34	29.03	0.37		22.92	27.72	25.47	25.49	25.95	0.48		30.91	30.67
3976	Tamana	2023-01-15	2023-01-31	2023-07-10	160	176	16	160	F	81.51	75.2	4	8.4	AllBatClock	Jan_23	Jan_23	22.78	22.82	22.91	0.13		0.0665833	27.7	28.26	28.17	0.56		1	22.83	27.58	23.15	23.01	23.11	0.14		28.03	28.2	28.29	0.26		22.73	27.6233				0
3980	Tamana	2023-01-16	2023-01-31	2023-08-23	204	219	15	204	F	82.85	69.5	3	9	AllBatClock	Jan_23	Jan_23	25.44	25.16	25.45	0.29		0.164621	29.02	28.81	28.85	0.21		7	22.9233	27.2067	25.08	25.07	25.07	0.01		28.86	28.87	29.49	0.63		22.9667	27.18				0
3980	Tamana	2024-01-11	2024-04-24	2024-04-29	454	109	104	5	F	82.04	70.8	4	10	AllBatClock + Year	Jan_24	Jan_24	19.35	19.18	19.18	0.17		0.0981495	23.89	23.82	24.01	0.19		p1	21.42	25.5667	19.49	19.51	19.43	0.08		24.13	24.26	24.34	0.21		21.55	26.07				0
3990	Tamana	2023-01-16	2023-02-01	2023-07-17	167	182	16	166	F	80.31	75	4	12.6	AllBatClock	Jan_23	Jan_23	23.02	22.99	22.95	0.07		0.0351188	27.7	27.73	27.71	0.03		3	22.9733	27.58	23.19	23.09		0.1		27.59	27.68	28.08	0.49		23.2667	28.2767				0
3991	Tamana	2023-01-19	2023-01-31	2023-07-14	164	176	12	164	F	81.8	75.5	2	4.7	AllBatClock	Jan_23	Jan_23	21.62	22.23	20.71	1.52	FLAG	0.764918	26.81	27.48	27.72	0.91		2	22.66	27.3467	21.89	21.62	22.69	1.07	FLAG	27.43	27.53	27.68	0.25		22.7333	27.585				0
3991	Tamana	2024-01-11	2024-04-24	2024-04-29	454	109	104	5	F	81.87	74.5	2.5	5.7	AllBatClock + Year	Jan_24	Jan_24	19.36	19.43	19.38	0.07		0.0360555	24.06	24.19		0.13		p1	21.42	25.5667	19.73	19.82	19.52	0.3		24.22	24.67	24.25	0.45		21.55	26.07				0
4060	Caura	2023-01-18	2023-01-31	2023-07-26	176	189	13	176	F	83.75	85	3.5	13.4	AllBatClock	Jan_23	Jan_23	23.84	23.87	24.15	0.31		0.170978	28.33	28.15	28.07	0.26		5	23.41	27.5167	23.83	23.81	23.88	0.07		28.29	28.21	28.17	0.12		23	27.42				0
4068	Caura	2023-01-18	2023-01-31	2023-07-27	177	190	13	177	F	81.74	67.5	4	15.9	AllBatClock	Jan_23	Jan_23	23.24	23.79	23.64	0.55		0.284312	27.56	27.49	27.64	0.15		6	22.5267	27.3467	23.44	23.63	23.56	0.19		27.85	27.78	27.71	0.14		22.6533	27.1567				0
4200	Tamana	2024-01-09	2024-03-07	2024-05-13	468	125	58	67	F	82.34	74	5	19.8	AllBatClock	Jan_24	Jan_24	22.86	22.69	22.76	0.17		0.08544	26.66	26.85	26.84	0.19		p3	19.8433	24.49	22.61	22.83	22.91	0.3		26.94	27.68	27.72	0.78		19.9667	24.8467				0
4395	Tamana	2023-01-13	2023-02-09	2023-07-24	174	192	27	165	F	83.58	72.5	2.5	10.8	AllBatClock	Jan_23	Jan_23	23.73		22.82	0.91		0.643467	29.29		29.86	0.57		NA	22.66	27.3467		22.25	21.7	0.55		28.7	27.98	28.29	0.72		22.595	27.22				0
4593	Caura	2023-01-18	2023-01-31	2023-07-26	176	189	13	176	F	82.35	78.5	4	10.3	AllBatClock	Jan_23	Jan_23	24.54	24.17	24.53	0.37		0.210792	28.28	28.13	28.59	0.46		5	23.41	27.5167	24.47	24.43	24.7	0.27		27.77	27.73	28.76	1.03	FLAG	23	27.42				0
4594	Caura	2023-01-18	2023-01-31	2023-07-27	177	190	13	177	F	80.58	80.5	4.5	9.6	AllBatClock	Jan_23	Jan_23	25.87	25.67	25.53	0.34		0.17088	29.14	29.23	29.21	0.09		6	22.5267	27.3467	25.73	26.02	26.09	0.36		29.51	29.83	29.99	0.48		22.6533	27.1567				0
4610	Tamana	2023-01-16	2023-01-31	2023-07-10	160	175	15	160	F	83.31	72	4	12	AllBatClock	Jan_23	Jan_23	23.19	23.42	23.25	0.23		0.119304	28.08	28	28	0.08		1	22.83	27.58	23.07	23.45	23.78	0.71		28.05	28.08	28.05	0.03		22.73	27.6233				0
4610	Tamana	2024-01-11	2024-04-26	2024-04-29	454	109	106	3	F	83.76	73.5	4.5	13	AllBatClock + Year	Jan_24	Jan_24	19.81	19.93	19.46	0.47		0.244199	24.89	24.78	25.11	0.33		p1	21.42	25.5667	19.53	19.55	20.22	0.69		25.15	25.2	25.1	0.1		21.55	26.07				0
4672	Tamana	2023-01-15	2023-01-31	2023-07-17	167	183	16	167	F	82.1	76.8	4	9.3	AllBatClock	Jan_23	Jan_23	23.23	23.08	23.41	0.33		0.165227	27.33	27.12	27.29	0.21		3	22.9733	27.58	23.04	23.79		0.75		27.58		28.18	0.6		23.2667	28.2767				0
4701	Tamana	2023-01-16	2023-01-31	2023-07-10	160	175	15	160	M	87.43	79.5	1	1.3	AllBatClock	Jan_23	Jan_23	21.89	21.73	21.98	0.25		0.126623	27.57	27.48	27.25	0.32		1	22.83	27.58	22	22.44	22.48	0.48		27.17	27.42	27.42	0.25		22.73	27.6233				0
4714	Tamana	2023-01-16	2023-02-01	2023-08-23	204	219	16	203	F	80.26	73	3	7.2	AllBatClock	Jan_23	Jan_23	24.06	24.61	24.5	0.55		0.291033	28.05	27.97	28.06	0.09		7	22.9233	27.2067	23.91	24.46	24.22	0.55		28.15	28.26	28.32	0.17		22.9667	27.18				0
4714	Tamana	2024-01-11	2024-04-26	2024-04-29	454	109	106	3	F	80.28	70	3	8.2	AllBatClock + Year	Jan_24	Jan_24	19.88	20.28	19.93	0.4		0.217945	24.78	24.66	24.72	0.12		p1	21.42	25.5667	19.89	20.37	20.46	0.57		24.69	24.72	24.82	0.13		21.55	26.07				0
4716	Tamana	2023-01-16	2023-01-31	2023-07-20	170	185	15	170	F	83.83	71.2	5	12.1	AllBatClock	Jan_23	Jan_23	22.11	22.59	22.65	0.54		0.295973	27.54	27.5	27.62	0.12		4	22.81	27.8	22.81	22.67	22.78	0.14		27.51	27.65	27.53	0.14		22.92	27.72				0
4716	Tamana	2024-01-11	2024-04-26	2024-04-29	454	109	106	3	F	83.89	70.5	4.5	13.1	AllBatClock + Year	Jan_24	Jan_24	19.96	19.6	19.57	0.39		0.217025	24.82	25.13	24.81	0.32		p1	21.42	25.5667	19.78	19.99	19.76	0.23		25.18	25.29	25.26	0.11		21.55	26.07				0
4727	Tamana	2023-01-19	2023-02-01	2023-07-17	167	179	13	166	F	84.76	85	3	5.8	AllBatClock	Jan_23	Jan_23	22.41	22.52	22.49	0.11		0.0568624	27.28	27.28	27.34	0.06		3	22.9733	27.58	23.2	23.43	23.87	0.67		27.51	27.48	27.58	0.1		23.2667	28.2767	22.2	21.89	21.94	0.31		26.73	26.63
4731	Tamana	2023-01-12	2023-02-01	2023-07-17	167	186	20	166	M	83.67	86	1.5	2.9	AllBatClock	Jan_23	Jan_23	22.16	22.47	22.46	0.31		0.176163	27.06	27.08	27.3	0.24		3	22.9733	27.58	22.51	22.86	23.12	0.61		27.16	27.12	27.07	0.09		23.2667	28.2767				0
4732	Tamana	2023-01-12	2023-02-01	2023-07-20	170	189	20	169	M	84.87	91	1.5	2.8	AllBatClock	Jan_23	Jan_23	21.63	21.85	22.44	0.81		0.418848	26.65	26.68	26.86	0.21		4	22.81	27.8	22.55	22.75	22.41	0.34		27.61	27.22	27.31	0.39		22.92	27.72				0
4733	Tamana	2023-01-12	2023-02-01	2023-07-17	167	186	20	166	M	85.68	86	1.5	2.6	AllBatClock	Jan_23	Jan_23	23.31	23.13	23.07	0.24		0.1249	27.29	27.65	27.26	0.39		3	22.9733	27.58	23.03	23.23		0.2		27.58	28.02	28.52	0.94		23.2667	28.2767				0
4734	Tamana	2023-01-12	2023-02-01	2023-07-14	164	183	20	163	M	81.38	81.5	1.5	3.4	AllBatClock	Jan_23	Jan_23	21.03	21.07	21.15	0.12		0.061101	26.42	26.6	26.65	0.23		2	22.66	27.3467	21.43	20.92	21.51	0.59		26.78	26.88	26.9	0.12		22.7333	27.585				0
4735	Tamana	2023-01-12	2023-02-06	2023-07-17	167	186	25	161	M	85.85	89	1.5	3.9	AllBatClock	Jan_23	Jan_23	21.96	22.04		0.08		0.0565685	26.27	26.3	26.29	0.03		3	22.9733	27.58	21.89	22.1	22.01	0.21		26.29	26.11	26.11	0.18		23.2667	28.2767				0
4736	Tamana	2023-01-12	2023-02-07	2023-08-23	204	223	26	197	M	81.17	88.5	1.5	3.2	AllBatClock	Jan_23	Jan_23	23.31	23.27	23.25	0.06		0.0305505	28.33	28.25	28.06	0.27		7	22.9233	27.2067	22.9	23.27	23.18	0.37		27.96	28.08	27.84	0.24		22.9667	27.18				0
4737	Tamana	2023-01-12	2023-02-07	2023-07-17	167	186	26	160	M	85.32	84	1.5	3.6	AllBatClock	Jan_23	Jan_23	21.41	21.43	21.58	0.17		0.0929157	26.33	26.75	26.7	0.42		3	22.9733	27.58	21.74	21.08	21.63	0.66		26.56	25.78	26.54	0.78		23.2667	28.2767				0
4738	Tamana	2023-01-12	2023-02-07	2023-07-10	160	179	26	153	M	83.36	74	1.5	2.4	AllBatClock	Jan_23	Jan_23	25.06	25.21	24.76	0.45		0.229129	29.62	29.94	29.84	0.32		1	22.83	27.58	25.05	25.2	25.23	0.18		29.93	29.84	29.9	0.09		22.73	27.6233				0
4739	Tamana	2023-01-12	2023-02-07	2023-07-20	170	189	26	163	M	84.08	86	1.5	2.7	AllBatClock	Jan_23	Jan_23	21.92	22.59	22.87	0.95		0.48816	27.61	27.45	27.49	0.16		4	22.81	27.8	22.47	22.61	22.63	0.16		27.31	27.46	27.59	0.28		22.92	27.72				0
4740	Tamana	2023-01-12	2023-02-07	2023-08-23	204	223	26	197	M	84.24	76	1.5	1.6	AllBatClock	Jan_23	Jan_23	25.02	24.75	24.79	0.27		0.145717	29.46	29.24	29.27	0.22		7	22.9233	27.2067		24.77	24.74	0.03		29.48	29.26	29.27	0.22		22.9667	27.18				0
4741	Tamana	2023-01-12	2023-02-07	2023-07-10	160	179	26	153	M	83.93	85	1.5	3.3	AllBatClock	Jan_23	Jan_23	23.16	23.42	23.31	0.26		0.130512	27.68	27.69	27.96	0.28		1	22.83	27.58	23.01	22.89	23.05	0.16		27.81	27.73	27.75	0.08		22.73	27.6233				0
4742	Tamana	2023-01-12	2023-02-07	2023-07-10	160	179	26	153	M	80.85	76	1.5	4.3	AllBatClock	Jan_23	Jan_23	22.62	22.68	22.98	0.36		0.192873	27.73	27.67	27.58	0.15		1	22.83	27.58	22.69	22.76	22.76	0.07		27.94	27.94	27.99	0.05		22.73	27.6233				0
4743	Tamana	2023-01-13	2023-02-07	2023-07-14	164	182	25	157	M	84.87	86	1.5	3.4	AllBatClock	Jan_23	Jan_23	21.65	21.81	22.04	0.39		0.196044	27.55	27.6	27.6	0.05		2	22.66	27.3467	21.95	22.25	22.28	0.33		27.55	27.77	27.85	0.3		22.7333	27.585				0
4744	Tamana	2023-01-13	2023-02-07	2023-07-10	160	178	25	153	M	84.77	89.5	1.5	4.1	AllBatClock	Jan_23	Jan_23	22.25	22.28	22.42	0.17		0.0907377	27.63	27.45	27.43	0.2		1	22.83	27.58	22.43	22.5	22.85	0.42		27.5	27.7	27.68	0.2		22.73	27.6233				0
4745	Tamana	2023-01-12	2023-02-07	2023-07-14	164	183	26	157	M	84.8	83	1.5	2.9	AllBatClock	Jan_23	Jan_23	21.77	21.54	21.49	0.28		0.149332	26.67	27.72	27.59	1.05	FLAG	2	22.66	27.3467	22.09	21.82	22.19	0.37			27.55	27.26	0.29		22.7333	27.585				0
4748	Tamana	2023-01-13	2023-02-07	2023-07-10	160	178	25	153	F	81.81	64	1.5	1.6	AllBatClock	Jan_23	Jan_23	21.95	22.11	22.48	0.53		0.271846	27.2	27.64	27.5	0.44		1	22.83	27.58	22.62	22.7	22.71	0.09		27.83	27.85	27.87	0.04		22.73	27.6233				0
4762	Tamana	2023-01-13	2023-02-07	2023-07-14	164	182	25	157	M	82.89	92	2	5.5	AllBatClock	Jan_23	Jan_23	21.6	21.65	21.49	0.16		0.0818535	27.03	27.45	26.92	0.53		2	22.66	27.3467	21.94	22.13	22.09	0.19		27.59	27.53	27.16	0.43		22.7333	27.585				0
4764	Tamana	2023-01-13	2023-02-07	2023-07-20	170	188	25	163	F	83.41	73.8	5	16.1	AllBatClock	Jan_23	Jan_23	22.99	23.55	23.29	0.56		0.280238	28.18	28.18	28.24	0.06		4	22.81	27.8	23.86	23.71	23.47	0.39		27.93	27.93	28.24	0.31		22.92	27.72				0
4765	Tamana	2023-01-13	2023-02-09	2023-07-14	164	182	27	155	F	83.98	64	1.5	1.5	AllBatClock	Jan_23	Jan_23	22.64	21.81	23.18	1.37	FLAG	0.690097	27.88	28.05	27.5	0.55		2	22.66	27.3467	22.05	22.2	22.91	0.86		27.99	27.49	27.45	0.54		22.7333	27.585				0
4775	Tamana	2023-01-13	2023-02-01	2023-07-17	167	185	19	166	F	83.5	71.8	1.5	3.7	AllBatClock	Jan_23	Jan_23	22.63	22.74	22.5	0.24		0.120139	27.45	28.26	27.49	0.81		3	22.9733	27.58	22.89	23.01	23.09	0.2		27.49	27.6	27.32	0.28		23.2667	28.2767	21.82	21.5	21.55	0.32		26.01	26.5
4776	Tamana	2023-01-13	2023-02-01	2023-07-20	170	188	19	169	F	80.34	69.4	1.5	7	AllBatClock	Jan_23	Jan_23	24.55	24.4	24.45	0.15		0.0763763	28.66	28.44	28.1	0.56		4	22.81	27.8	23.44	23.55	23.68	0.24		28.2	28.18	28.12	0.08		22.92	27.72				0
4777	Tamana	2023-01-13	2023-02-01	2023-07-17	167	185	19	166	F	83.07	65.8	1.5	1.1	AllBatClock	Jan_23	Jan_23	21.7	21.8	21.67	0.13		0.0680686	26.09	26.18	26.26	0.17		3	22.9733	27.58	21.84	22.12		0.28		26.29	26.45	27.03	0.74		23.2667	28.2767				0
4778	Tamana	2023-01-13	2023-02-01	2023-08-23	204	222	19	203	F	84.84	64	1.5	1	AllBatClock	Jan_23	Jan_23	23.52	24.26	24.66	1.14	FLAG	0.578389	27.94	28.23	28.02	0.29		7	22.9233	27.2067	23.94	23.92	23.88	0.06		28.1	28.04	27.94	0.16		22.9667	27.18				0
4779	Tamana	2023-01-15	2023-02-06	2023-07-17	167	183	22	161	M	87.02	85	1	1.6	AllBatClock	Jan_23	Jan_23	22.88	23.66	22.98	0.78		0.424421	27.07	26.87	27.26	0.39		3	22.9733	27.58	22.51	22.86	21.85	1.01	FLAG	27.23	27.58	27.94	0.71		23.2667	28.2767				0
4780	Tamana	2023-01-15	2023-02-06	2023-07-14	164	180	22	158	M	86.02	74.6	1	1.8	AllBatClock	Jan_23	Jan_23	22.08	22.15	21.57	0.58		0.316596	27.16	27.33	26.83	0.5		2	22.66	27.3467	21.63	22.13	22.01	0.5		27.57	27.52	27.68	0.16		22.7333	27.585	20.55	21.23	21.5	0.95		25.95	26.09
4785	Tamana	2024-01-07	2024-02-15	2024-05-13	468	127	39	88	F	84.16	76	2.5	8	AllBatClock	Jan_24	Jan_24	20.54	20.88	20.59	0.34		0.183576	25.71	25.68	25.36	0.35		p3	19.8433	24.49	20.85	20.96	21.27	0.42		25.17	25.56	25.42	0.39		19.9667	24.8467				0
4786	Tamana	2023-01-15	2023-02-09	2023-07-20	170	186	25	161	M	85.27	73	1	1.4	AllBatClock	Jan_23	Jan_23		21.83	22.85	1.02	FLAG	0.721249	27.9	28.1	27.97	0.2		4	22.81	27.8		23.43	24.31	0.88		28.18	28.33	28.57	0.39		22.92	27.72		21.83	22.27	0.44		27.2	27.31
4787	Tamana	2023-01-15	2023-02-07	2023-07-17	167	183	23	160	M	84.5	82.5	2	7.3	AllBatClock	Jan_23	Jan_23		22.73	22.56	0.17		0.120208	26.87	26.74	26.96	0.22		3	22.9733	27.58	22.09		21.99	0.1		26.3	26.59		0.29		23.2667	28.2767	21.16		21.66	0.5		26.82	27.74
4788	Tamana	2023-01-15	2023-02-09	2023-07-20	170	186	25	161	M	85.35	77.5	1	1.8	AllBatClock	Jan_23	Jan_23	22.04	22.49	23.1	1.06	FLAG	0.532009	27.98	28.19	28.85	0.87		4	22.81	27.8	22.84	22.51		0.33			28.03	28.25	0.22		22.92	27.72	23.85	23.85		0		29.15	29.12
4793	Tamana	2024-01-11	2024-04-26	2024-04-29	454	109	106	3	F	81.36	71.8	4.5	11.4	AllBatClock + Year	Jan_24	Jan_24	19.08	19.14	19.27	0.19		0.0971253	23.98	23.86	23.92	0.12		p1	21.42	25.5667	NA	19.96	19.38	0.58		24.25	24.25	24.3	0.05		21.55	26.07				0
4799	Tamana	2024-01-11	2024-04-26	2024-04-29	454	109	106	3	F	83.36	77.2	2		ToothWear	Jan_24	Jan_24	19.51	19.99	19.64	0.48		0.248261	24.63	24.56	24.46	0.17		p1	21.42	25.5667	19.77	20.08	19.82	0.31		24.76	24.89	25.11	0.35		21.55	26.07				0
4800	Tamana	2023-01-16	2023-02-09	2023-07-10	160	175	24	151	F	80.4	74.5	2	4.9	AllBatClock	Jan_23	Jan_23	22.83	23.01	23.12	0.29		0.146401	27.71	27.67	27.82	0.15		1	22.83	27.58	22.71	22.64	22.97	0.33		27.83	27.88	27.73	0.15		22.73	27.6233				0
4949	Tamana	2023-01-19	2023-02-07	2023-07-17	167	179	19	160	F	82.06	74	3.5	12.2	AllBatClock	Jan_23	Jan_23	22.22	22.52	23.01	0.79		0.39879	27.03	27.31	27.68	0.65		3	22.9733	27.58		23.24	23.15	0.09		27.18	27.29	27.48	0.3		23.2667	28.2767				0
4951	Tamana	2023-01-19	2023-02-07	2023-07-20	170	182	19	163	F	82.14	70.8	4.5	12.4	AllBatClock	Jan_23	Jan_23	22.74	22.53	22.55	0.21		0.115902	27.71	27.87	28.24	0.53		4	22.81	27.8	22.71		23.26	0.55		27.69	27.81	27.58	0.23		22.92	27.72	23.61	23.71	24.15	0.54		28.26	28.48
4954	Tamana	2023-01-19	2023-02-07	2023-07-24	174	186	19	167	F	81.2	71.1	4.5	12	AllBatClock	Jan_23	Jan_23	21.62	20.67	22.22	1.55	FLAG	0.781558		27.31	27.6	0.29		NA	22.66	27.3467	20.89		21.47	0.58		27.27	27.91	28.6	1.33	FLAG	22.7333	27.585	21.75	21.86	21.92	0.17		26.29	26.41
4967	Caura	2023-01-18	2023-02-07	2023-07-26	176	189	20	169	F	84	80.5	4	8.4	AllBatClock	Jan_23	Jan_23	26.04	26.07	25.94	0.13		0.0680686	29.86	29.94	29.71	0.23		5	23.41	27.5167		25.45	25.5	0.05		29.66	29.74	29.77	0.11		23	27.42				0
6001	Tamana	2023-01-21	2023-02-07	2023-07-20	170	180	17	163	M	82.84	91	3	5.7	AllBatClock	Jan_23	Jan_23	22.31	22.42	22.95	0.64		0.342199	27.59	27.51	27.72	0.21		4	22.81	27.8	22.61	22.64	22.62	0.03		27.49	27.46	27.68	0.22		22.92	27.72				0
6001	Tamana	2024-01-05	2024-04-22	2024-04-29	454	115	108	7	M	82.68	98	2	6.7	AllBatClock + Year	Jan_24	Jan_24	20.31	20.92	20.93	0.62		0.355106	25.19	25.21	25.38	0.19		p1	21.42	25.5667	20.84	20.93	20.84	0.09		25.67	25.71	25.64	0.07		21.55	26.07				0
6026	Tamana	2023-01-16	2023-02-09	2023-07-17	167	182	24	158	M	84.88	81.2	1.5	1.5	AllBatClock	Jan_23	Jan_23	23.19	23.61	23.52	0.42		0.221133	27.15	27.7		0.55		3	22.9733	27.58	23.41	24.5	24.21	1.09	FLAG	27.55	28.07	28.91	1.36	FLAG	23.2667	28.2767				0
6036	Tamana	2023-01-16	2023-02-07	2023-07-20	170	185	22	163	M	84.78	89	2	5	AllBatClock	Jan_23	Jan_23	22.58	22.63	22.98	0.4		0.217945	27.68	27.65	28.08	0.43		4	22.81	27.8				0		27.62	27.59	27.7	0.11		22.92	27.72	21.94	21.63	21.71	0.31		26.2	26.35
6037	Tamana	2023-01-16	2023-02-07	2023-07-10	160	175	22	153	M	86.54	91	3	7.4	AllBatClock	Jan_23	Jan_23	23.13	23.46	23.55	0.42		0.221133	28.04	28.54	28.35	0.5		1	22.83	27.58	23.55	23.63	23.86	0.31		28.53	27.66	28.71	1.05	FLAG	22.73	27.6233				0
6037	Tamana	2024-01-11	2024-04-24	2024-04-29	454	109	104	5	M	86.42	95.5	3.5	8.4	AllBatClock + Year	Jan_24	Jan_24	20.31	20.39	20.63	0.32		0.166533	25.7	25.65	25.58	0.12		p1	21.42	25.5667	20.3	20.82	20.61	0.52		26.28	25.94	25.93	0.35		21.55	26.07				0
6038	Tamana	2023-01-16	2023-02-09	2023-07-17	167	182	24	158	F	81.72	71	2	5.1	AllBatClock	Jan_23	Jan_23	22.54	22.84	22.83	0.3		0.170392	27.59	27.7	27.62	0.11		3	22.9733	27.58	22.6	23.24	24.23	1.63	FLAG	27.52	27.58	27.54	0.06		23.2667	28.2767	22.71	22.76	22.42	0.34		26.44	26.64
6038	Tamana	2024-01-11	2024-04-24	2024-04-29	454	109	104	5	F	81.49	72	2	6.1	AllBatClock + Year	Jan_24	Jan_24	20.69	21.3	20.84	0.61		0.317857	25.71	25.96	25.71	0.25		p1	21.42	25.5667	21.16	21.24	21.72	0.56		25.83	26.46	25.79	0.67		21.55	26.07				0
6045	Caura	2023-01-18	2023-02-09	2023-07-26	176	189	22	167	M	85.4	83.5	1	1.5	AllBatClock	Jan_23	Jan_23	23.48	23.51	23.58	0.1		0.051316	28.03	27.95	27.96	0.08		5	23.41	27.5167	23.96	23.68	23.72	0.28		28.07	27.94	27.91	0.16		23	27.42				0
6049	Caura	2023-01-18	2023-02-09	2023-07-27	177	190	22	168	M	85.65	94.5	2.5	7.4	AllBatClock	Jan_23	Jan_23	19.66	19.67	19.67	0.01		0.0057735	25.72	25.23		0.49		6	22.5267	27.3467	20.56	19.97	20.29	0.59		24.83	25.18	25.69	0.86		22.6533	27.1567				0
6050	Caura	2023-01-18	2023-02-09	2023-07-27	177	190	22	168	F	83.08	72.5	1	1.2	AllBatClock	Jan_23	Jan_23	22.74	22.64	22.74	0.1		0.057735	27.73	27.67	27.68	0.06		6	22.5267	27.3467	22.83	22.77	23.46	0.69		27.95	27.91	27.8	0.15		22.6533	27.1567				0
6051	Caura	2023-01-18	2023-02-07	2023-07-26	176	189	20	169	M	85.3	82.2	1	1.3	AllBatClock	Jan_23	Jan_23	22.71	22.67	22.55	0.16		0.0832666	27.58	27.58	27.53	0.05		5	23.41	27.5167	22.61	22.63	22.63	0.02		27.53	27.26	27.47	0.27		23	27.42				0
6052	Tamana	2023-01-19	2023-02-07	2023-07-14	164	176	19	157	M	84.89	76.6	1	1.6	AllBatClock	Jan_23	Jan_23	21.24	21.66	21.49	0.42		0.211266	26.95	27.22	27.16	0.27		2	22.66	27.3467	21.97	21.58	21.71	0.39		27.17	26.98	27.05	0.19		22.7333	27.585				0
6053	Tamana	2023-01-19	2023-02-07	2023-07-20	170	182	19	163	M	85.73	95.1	2.5	6.5	AllBatClock	Jan_23	Jan_23	21.99	21.82	21.9	0.17		0.085049	27.01	26.9	27.03	0.13		4	22.81	27.8	22.12	22.23	22.19	0.11		27.12	26.81	27.17	0.36		22.92	27.72				0
6054	Tamana	2023-01-19	2023-02-07	2023-07-10	160	172	19	153	F	84.38	74	2.5	1.1	AllBatClock	Jan_23	Jan_23	22.09	21.94	22.72	0.78		0.413884	27.88	28.01	27.9	0.13		1	22.83	27.58	22.89	22.96	22.96	0.07		27.96	27.82	28.05	0.23		22.73	27.6233	21.67	21.89	21.83	0.22		26.42	26.53
6063	Tamana	2024-01-13	2024-04-24	2024-04-29	454	107	102	5	F	82.4	72	1.5		ToothWear	Jan_24	Jan_24	22.27	22	22.23	0.27		0.145717	27.44	27.21	27.5	0.29		p1	21.42	25.5667	22.76	22.38	22.95	0.57		27.66	27.69	27.86	0.2		21.55	26.07				0
6070	Tamana	2023-01-19	2023-02-09	2023-08-23	204	216	21	195	M	84.52	81.8	1	0.8	Capture as juvenile	Jan_23	Jan_23	22.51	22.69	22.63	0.18		0.0916515	27.2	27.16	27.16	0.04		7	22.9233	27.2067	22.51	22.5	22.51	0.01		27.44	27.27	27.2	0.24		22.9667	27.18				0
6072	Tamana	2023-01-19	2023-02-09	2023-07-14	164	176	21	155	M	84.27	83	1.5	1.6	AllBatClock	Jan_23	Jan_23	21.47	22.01	21.78	0.54		0.270986	27.24	27.32	27.21	0.11		2	22.66	27.3467	21.77	22.12	22.1	0.35		27.43	27.5	27.48	0.07		22.7333	27.585				0
6075	Caura	2023-01-20	2023-02-09	2023-07-27	177	188	20	168	M	82.62	82	2.5	2.5	AllBatClock	Jan_23	Jan_23	22.43	22.41	21.93	0.5		0.283078	27.57	27.67	27.62	0.1		6	22.5267	27.3467	22.53	22.58	22.64	0.11		27.69	27.72	27.78	0.09		22.6533	27.1567				0
6076	Caura	2023-01-20	2023-02-09	2023-07-26	176	187	20	167	M	83.78	79.5	2	1.8	AllBatClock	Jan_23	Jan_23		23.42	23.26	0.16		0.113137	27.73	27.77		0.04		5	23.41	27.5167	23.27	23.17	23.26	0.1		27.62	27.77	27.76	0.15		23	27.42				0
6077	Caura	2023-01-20	2023-02-09	2023-07-27	177	188	20	168	M	85.51	83.5	2.5	3.2	AllBatClock	Jan_23	Jan_23	22.8	22.79	22.69	0.11		0.0608276	27.69	27.61	27.53	0.16		6	22.5267	27.3467	23.04	22.9	22.9	0.14		27.88	27.76	27.76	0.12		22.6533	27.1567				0
6078	Caura	2023-01-20	2023-02-09	2023-07-26	176	187	20	167	M	83.51	84	1.5	1.5	AllBatClock	Jan_23	Jan_23	22.94	22.78	22.81	0.16		0.085049	27.85	27.8	27.88	0.08		5	23.41	27.5167	22.76	22.93	22.88	0.17		27.81	27.55	27.8	0.26		23	27.42				0
6079	Caura	2023-01-20	2023-02-09	2023-07-27	177	188	20	168	M	81.63	89	3	3.2	AllBatClock	Jan_23	Jan_23	22.29	22.63	22.25	0.38		0.208806	27.57	27.67	27.62	0.1		6	22.5267	27.3467	22.6	22.49	22.57	0.11		27.51	28.31	27.74	0.8		22.6533	27.1567				0
6080	Caura	2023-01-20	2023-02-09	2023-07-26	176	187	20	167	M	83.16	83.5	3	1	AllBatClock	Jan_23	Jan_23	22.08	22.05	22.29	0.24		0.130767	27.59	27.75	27.7	0.16		5	23.41	27.5167	22.14	21.99	22.4	0.41		27.53	27.51	27.43	0.1		23	27.42				0
6081	Caura	2023-01-20	2023-02-09	2023-08-23	204	215	20	195	M	83.39	86.5	2.5	2.4	AllBatClock	Jan_23	Jan_23	22.76	22.45	22.29	0.47		0.238956	27.07	26.85	26.93	0.22		7	22.9233	27.2067	22.55	22.57	22.95	0.4		27.13	27.12	26.98	0.15		22.9667	27.18				0
6083	Caura	2023-01-20	2023-02-09	2023-07-26	176	187	20	167	F	82.8	73	1	4.3	AllBatClock	Jan_23	Jan_23	23.78	23.9	23.92	0.14		0.0757188	28.24	28.09	28.21	0.15		5	23.41	27.5167	23.73	23.79	23.78	0.06		27.96	27.91	27.97	0.06		23	27.42				0
6084	Caura	2023-01-20	2023-02-07	2023-07-27	177	188	18	170	F	83.3	75	1	5.1	AllBatClock	Jan_23	Jan_23	22.52	22.4	22.49	0.12		0.06245	27.85	27.97	28.15	0.3		6	22.5267	27.3467	22.59	22.42	22.62	0.2		27.67	28.09	28.2	0.53		22.6533	27.1567				0
6085	Caura	2023-01-20	2023-02-07	2023-07-26	176	187	18	169	F	79.29	70.5	1.5	4.9	AllBatClock	Jan_23	Jan_23	23.5	23.46	23.44	0.06		0.0305505	28.19	28.22	28.05	0.17		5	23.41	27.5167	23.23	23.27	23.21	0.06		27.95	27.8	27.85	0.15		23	27.42				0
6086	Caura	2023-01-20	2023-02-07	2023-07-26	176	187	18	169	M	82.9	96	2	2.9	AllBatClock	Jan_23	Jan_23	24.27	23.75	23.58	0.69		0.35949	28.49	28.35	28.34	0.15		5	23.41	27.5167	23.82	23.67	23.7	0.15		28.17	28.59	28.08	0.51		23	27.42				0
6087	Caura	2023-01-20	2023-02-07	2023-07-27	177	188	18	170	M	85.14	85	1.5	3.4	AllBatClock	Jan_23	Jan_23	22.59	22.8	22.66	0.21		0.106927	27.7	27.8	27.69	0.11		6	22.5267	27.3467	23.02	23	23.64	0.64		27.85	27.87	28.12	0.27		22.6533	27.1567				0
6088	Caura	2023-01-20	2023-02-07	2023-07-26	176	187	18	169	M	84.5	86	2	3.2	AllBatClock	Jan_23	Jan_23	22.41	22.16	22.42	0.26		0.147309	27.31	27.18	27.34	0.16		5	23.41	27.5167	21.98	22.01	22.17	0.19		27.09	27.07	27.09	0.02		23	27.42				0
6089	Caura	2023-01-20	2023-02-09	2023-07-27	177	188	20	168	M	82.67	85.5	2.5	2.8	AllBatClock	Jan_23	Jan_23	21.65	21.54	21.57	0.11		0.0568624	26.74	26.82	26.79	0.08		6	22.5267	27.3467		22.14	22.18	0.04		27.12	27.06	27.04	0.08		22.6533	27.1567				0
6090	Caura	2023-01-20	2023-02-07	2023-07-26	176	187	18	169	M	81.75	75	3	2	AllBatClock	Jan_23	Jan_23	24.43	24.3	23.68	0.75		0.400791	28.93	28.93	29.19	0.26		5	23.41	27.5167	24.18	24.46	24.53	0.35		28.88	28.65	28.82	0.23		23	27.42				0
6091	Caura	2023-01-20	2023-02-07	2023-07-27	177	188	18	170	M	82.39	76	1	1.5	AllBatClock	Jan_23	Jan_23	22.9	22.9	22.81	0.09		0.0519615	27.85	27.88	27.9	0.05		6	22.5267	27.3467	22.71	22.61	22.66	0.1		27.62	27.68	27.7	0.08		22.6533	27.1567				0
6097	Tamana	2024-01-07	2024-04-22	2024-04-29	454	113	106	7	F	81.93	68.5	2.5	6.9	AllBatClock + Year	Jan_24	Jan_24	18.6	19.21	18.7	0.61		0.327159	23.36	23.41	23.35	0.06		p1	21.42	25.5667	18.61	18.81	18.85	0.24		23.74	23.46	23.58	0.28		21.55	26.07				0
6099	Tamana	2024-01-07	2024-04-22	2024-04-29	454	113	106	7	F	82.58	81.2	2	8	AllBatClock + Year	Jan_24	Jan_24	18.77	18.86	18.84	0.09		0.0472582	24.5	24.36	24.7	0.34		p1	21.42	25.5667	18.99	19.53	19.14	0.54		24.33	24.73	24.63	0.4		21.55	26.07				0
6106	Tamana	2024-01-07	2024-04-22	2024-05-01	456	115	106	9	F	80.52	71	2.5	6.5	AllBatClock + Year	Jan_24	Jan_24	18.75	19.69	20.33	1.58	FLAG	0.794733	24.77	25.4	24.95	0.63		p2	21.42	25.5667	20.25	19.63	18.6	1.65	FLAG	25.55	25.78	26.47	0.92		21.55	26.07				0
6107	Tamana	2024-01-07	2024-04-22	2024-05-01	456	115	106	9	F	80.1	69.4	2	8.1	AllBatClock + Year	Jan_24	Jan_24	19.4	19.67	19.48	0.27		0.138684	24.74	24.91	25.08	0.34		p2	21.69	26.67	19.05	18.88	19.07	0.19		25.13	25	25.18	0.18		21.3367	26.6733				0
6108	Tamana	2024-01-07	2024-04-22	2024-05-01	456	115	106	9	F	84.99	74	2.5	5.3	AllBatClock + Year	Jan_24	Jan_24	20.93	20.44	20.9	0.49		0.274651	26.44	24.32	25.86	2.12	FLAG	p2	21.69	26.67	21.14	21.62	21.27	0.48		24.2	24.16		0.04		21.3367	26.6733				0
6109	Tamana	2024-01-07	2024-04-22	2024-05-01	456	115	106	9	F	83.59	73.5	1.5		ToothWear	Jan_24	Jan_24	26.34		25.96	0.38		0.268701	30.23	29.89	30.28	0.39		p2	21.69	26.67	25.92	25.54	24.53	1.39	FLAG	30.31	29.98	29.64	0.67		21.3367	26.6733				0
6110	Tamana	2024-01-07	2024-04-22	2024-05-01	456	115	106	9	F	80.42	79	2	6.4	AllBatClock + Year	Jan_24	Jan_24	23.63	23.93	23.47	0.46		0.233524		28.76	28.73	0.03		p2	21.69	26.67	23.83	23.69	24.08	0.39		28.92	28.81	29.21	0.4		21.3367	26.6733				0
6112	Tamana	2024-01-07	2024-04-22	2024-05-01	456	115	106	9	F	80.15	73	3	7.3	AllBatClock + Year	Jan_24	Jan_24	19.11	19.5	20.19	1.08	FLAG	0.5469	26.44	25.36	26.59	1.23	FLAG	p2	21.69	26.67	18.8	19.65	19.68	0.88		27.2	27.58	28.47	1.27	FLAG	21.3367	26.6733				0
6115	Tamana	2023-01-21	2023-02-07	2023-07-10	160	170	17	153	M	81.76	81.5	2.5	4.3	AllBatClock	Jan_23	Jan_23	22.78	22.74	23.05	0.31		0.168622	28.02	28.06	28.01	0.05		1	22.83	27.58	22.62	22.7	22.71	0.09		27.83	27.85	27.87	0.04		22.73	27.6233				0
6115	Tamana	2024-01-07	2024-04-22	2024-05-01	456	115	106	9	M	82.1	85.5	2.5	5.3	AllBatClock + HalfYear	Jan_24	Jan_24	19.2	18.83	18.95	0.37		0.188768	24.92	24.7	24.54	0.38		p2	21.69	26.67	18.22	18.27	19.18	0.96		23.45	23.83	24.8	1.35	FLAG	21.3367	26.6733				0
6118	Tamana	2024-01-09	2024-04-24	2024-05-01	456	113	106	7	F	82.23	76	3.5	9.7	AllBatClock + Year	Jan_24	Jan_24	21.83	22.35	22.78	0.95		0.47571	28.23	27.97	28.32	0.35		p2	21.69	26.67	22.9	22.22	22.82	0.68		28.96	28.79		0.17		21.3367	26.6733				0
6123	Tamana	2024-01-09	2024-04-26	2024-05-01	456	113	108	5	F	82.32	67.5	4.5	17.3	AllBatClock + Year	Jan_24	Jan_24	19.59	19.1	19.15	0.49		0.269629	24.57	24.86	24.72	0.29		p2	21.69	26.67		20.25	19.98	0.27		24.53	23.92	25.15	1.23	FLAG	21.3367	26.6733				0
6124	Tamana	2023-01-21	2023-02-07	2023-07-14	164	174	17	157	F	80.39	71	5	14.8	AllBatClock	Jan_23	Jan_23	21.77	22.59	22.27	0.82		0.41328	27.06	27.19	26.9	0.29		2	22.66	27.3467	23.05	22.5	22.63	0.55		27.32	27.14	27.29	0.18		22.7333	27.585				0
6125	Tamana	2023-01-21	2023-02-09	2023-08-23	204	214	19	195	F	81.84	71	1.5	4.5	AllBatClock	Jan_23	Jan_23	24.49		24.25	0.24		0.169706	28.63	28.86	29.02	0.39		7	22.9233	27.2067	24.11	24.21	23.99	0.22		28.93	29.01	28.92	0.09		22.9667	27.18				0
6125	Tamana	2024-01-09	2024-04-26	2024-05-01	456	113	108	5	F	81.44	71.8	2	5.5	AllBatClock + Year	Jan_24	Jan_24	19.3	19.55	19	0.55		0.275379	24.98		24.32	0.66		p2	21.69	26.67	18.96	18.59	18.89	0.37		25	25.19	24.87	0.32		21.3367	26.6733				0
6126	Tamana	2024-01-09	2024-04-26	2024-05-01	456	113	108	5	F	85.69	72.2	4.5	15.1	AllBatClock + Year	Jan_24	Jan_24	24.8	24.38	23.75	1.05	FLAG	0.528488	27.54	28.3	27.96	0.76		p2	21.69	26.67	24.63	24.76	24.87	0.24		28.47	28.34		0.13		21.3367	26.6733				0
6127	Tamana	2024-01-09	2024-04-26	2024-05-01	456	113	108	5	F	82.72	75.5	3.5	12.5	AllBatClock + Year	Jan_24	Jan_24	20.42	19.73	19.68	0.74		0.413562	24.74	24.6	24.87	0.27		p2	21.69	26.67	20.04	19.28	19.59	0.76		25.22	24.77	24.71	0.51		21.3367	26.6733				0
6129	Tamana	2024-01-09	2024-04-26	2024-05-01	456	113	108	5	F	81.79	73.5	1.5	1.8	Recapture after caught as juvenile	Jan_24	Jan_24	20.4	19.36	20.16	1.04	FLAG	0.544549	25.96	26.23	26.52	0.56		p2	21.69	26.67	19.4	20.12	18.61	1.51	FLAG	26.5		26.66	0.16		21.3367	26.6733				0
6150	Tamana	2024-01-05	2024-05-28	2024-05-29	484	145	144	1	M	84.24	90.5	2	5.9	AllBatClock + HalfYear	Jan_24	Jan_24	20.75	20.9	20.97	0.22		0.112398	24.89	24.88	24.66	0.23		p5	19.5433	23.38	19.11	19.52	19.48	0.41		22.33	22.83	22.75	0.5		18.1767	21.56	19.85	19.88	19.73	0.15		22.57	23.38
6199	Tamana	2023-01-21	2023-02-07	2023-08-23	204	214	17	197	M	82.86	93	3.5	8.8	AllBatClock	Jan_23	Jan_23	23.61	23.43	23.63	0.2		0.110151	28.04	28.04	28.16	0.12		7	22.9233	27.2067	23.44	23.44	23.5	0.06		27.83	28.08	28.04	0.25		22.9667	27.18				0
6199	Tamana	2024-01-09	2024-04-26	2024-05-01	456	113	108	5	M	82.87	98	4	9.7	AllBatClock + HalfYear	Jan_24	Jan_24	21.47	22.43	23.08	1.61	FLAG	0.809959	27.78	28.47	28.33	0.69		p2	21.69	26.67	22.56	22.93	23.23	0.67			29.51	29.3	0.21		21.3367	26.6733				0
6256	IH2	2024-01-08	2024-05-28	2024-05-29	484	142	141	1	M	80.76	86	3.5	7.2	AllBatClock	Jan_24	Jan_24	20.17	20.71	20.27	0.54		0.287286	24.47	24.35	24.54	0.19		p5	19.5433	23.38	19.79	20.06	19.86	0.27		23.61	23.49	23.7	0.21		18.1767	21.56	19.8	19.7	19.82	0.12		23.61	23.48
6270	Tamana	2024-01-05	2024-05-28	2024-05-29	484	145	144	1	M	86.44	95.2	1.5	4.2	AllBatClock + HalfYear	Jan_24	Jan_24	22.18	21.72	21.43	0.75		0.378197	25.45	25.12	25.4	0.33		p5	19.5433	23.38	18.54	17.96	19.49	1.53	FLAG	22.21	20.94	18.19	4.02	FLAG	18.1767	21.56	20.82	20.73	21.42	0.69		24.4	24.24
6310	Tamana	2024-01-13	2024-05-28	2024-05-29	484	137	136	1	M	85.07	90.5	3	4.9	AllBatClock + HalfYear	Jan_24	Jan_24	19.74	19.92	20.13	0.39		0.195192	24.29	24.6	24.78	0.49		p5	19.5433	23.38	18.8	18.49	18.65	0.31		22.92	23.55	23.37	0.63		18.1767	21.56	19.4	19.68	19.58	0.28		22.65	22.83
6318	Tamana	2024-01-05	2024-03-01	2024-05-13	468	129	56	73	F	82.02	73.2	2	7.9	AllBatClock	Jan_24	Jan_24	21.65	20.83	20.96	0.82		0.440719	25.32	24.89	25.78	0.89		p3	19.8433	24.49	21.7	20.98	21.47	0.72		25.3	25.85	26.4	1.1	FLAG	19.8433	24.49	20.9	19.71	21.52	1.81	FLAG	25.95	25.42
6319	Tamana	2024-01-05	2024-03-01	2024-05-13	468	129	56	73	F	82.24	70.5	2	8.2	AllBatClock	Jan_24	Jan_24	20.7	20.94	20.86	0.24		0.122202	25.81	26.33	25.54	0.79		p3	19.8433	24.49	20.73	21.26	20.85	0.53		26.29	26.21	25.56	0.73		19.9667	24.8467				0
6321	Tamana	2024-01-05	2024-02-29	2024-05-13	468	129	55	74	M	79.81	89.5	2.5	6.5	AllBatClock	Jan_24	Jan_24		19.05	19.37	0.32		0.226274	25.64	25.44	25.72	0.28		p3	19.8433	24.49	20.8	20.97	20.85	0.17			26.6	26.9	0.3		19.9667	24.8467	21.18	20.88	21.32	0.44		26.98	27
6329	IH2	2024-01-06	2024-02-29	2024-05-16	471	131	54	77	M	83.74	83	2	1.8	AllBatClock	Jan_24	Jan_24	22.72	22.35	22.98	0.63		0.316596	26.84	27.23	26.89	0.39		p4	20.8767	25.17	21.91	21.62	21.63	0.29		26.45	26.67	26.57	0.22		20.73	24.55				0
6332	IH2	2024-01-06	2024-02-29	2024-05-16	471	131	54	77	M	82.7	87	2	1.2	AllBatClock	Jan_24	Jan_24	21.29	21.3	21.27	0.03		0.0152753	25.3	25.42	25.4	0.12		p4	20.8767	25.17	20.71	21.03	21.06	0.35		24.97	24.97	24.64	0.33		20.73	24.55				0
6334	IH2	2024-01-06	2024-02-29	2024-05-16	471	131	54	77	M	83.13	91.5	2	2.9	AllBatClock	Jan_24	Jan_24	22.47	20.85	21.65	1.62	FLAG	0.810021	26.4	26.48	26.45	0.08		p4	20.8767	25.17	22.35	20.89	21.39	1.46	FLAG	26.37	26.51	25.63	0.88		20.73	24.55				0
6335	IH2	2024-01-06	2024-02-23	2024-05-16	471	131	48	83	M	84.71	94	2	3	AllBatClock	Jan_24	Jan_24	20.08	20.67	20.72	0.64		0.355949	25.23	25.35	25.19	0.16		p4	20.8767	25.17	20.09	19.98	19.71	0.38		24.77	24.85	24.74	0.11		20.73	24.55				0
6336	IH2	2024-01-06	2024-02-23	2024-05-16	471	131	48	83	M	82.21	84.2	2	3.7	AllBatClock	Jan_24	Jan_24	20.72	21.79	21.4	1.07	FLAG	0.54151	25.9	25.83	25.44	0.46		p4	20.8767	25.17	21.37		21.17	0.2		25.35	25.74	25.66	0.39		20.73	24.55				0
6338	IH2	2024-01-06	2024-02-23	2024-05-16	471	131	48	83	M	81.96	85.5	2.5	7.9	AllBatClock	Jan_24	Jan_24	19.24	20.19	18.98	1.21	FLAG	0.636946	24.41	23.79	24.37	0.62		p4	20.8767	25.17	18.98	19.9	19.83	0.92		24.39	23.95	24.17	0.44		20.73	24.55				0
6339	IH2	2024-01-06	2024-02-23	2024-05-16	471	131	48	83	M	78.02	73.8	1.5	1.9	AllBatClock	Jan_24	Jan_24	21.41		21.81	0.4		0.282843	25.76	25.97	26.22	0.46		p4	20.8767	25.17	20.56	21.16	21.46	0.9		25.45	25.81	25.82	0.37		20.73	24.55				0
6340	IH2	2024-01-06	2024-02-23	2024-05-16	471	131	48	83	M	82.18	86	1.5	3	AllBatClock	Jan_24	Jan_24	21.42	21.64	20.72	0.92		0.480416	25.54	25.56	25.88	0.34		p4	20.8767	25.17	21.14	21.55	21.24	0.41		25.23	25.27	25.45	0.22		20.73	24.55				0
6346	IH2	2024-01-08	2024-02-22	2024-05-16	471	129	45	84	F	82.97	77	2.5	12.4	AllBatClock	Jan_24	Jan_24	19.29	19.88	20.22	0.93		0.470567	24.8	24.5	24.42	0.38		p4	20.8767	25.17	20.52	20.24	19.83	0.69		24.34	24.16	24.25	0.18		20.73	24.55				0
6347	IH2	2024-01-08	2024-02-22	2024-05-16	471	129	45	84	F	79.56	78	4	9.6	AllBatClock	Jan_24	Jan_24	18.72	18.34	19.46	1.12	FLAG	0.569561	22.51	23.66	24.41	1.9	FLAG	p4	20.8767	25.17	19.95	19.57	20.22	0.65		24.76	24.99	25.12	0.36		20.73	24.55				0
6349	IH2	2024-01-08	2024-02-22	2024-05-16	471	129	45	84	F	80.64	76	2	8.2	AllBatClock	Jan_24	Jan_24	22.13	22.3	22.45	0.32		0.160104	25.28	25.35	25.39	0.11		p4	20.8767	25.17	21.74	21.48	21.3	0.44		24.7	24.75	24.76	0.06		20.73	24.55				0
6350	IH2	2024-01-08	2024-02-22	2024-05-16	471	129	45	84	F	81.43	73	2	3.6	AllBatClock	Jan_24	Jan_24	18.53	18.91	19.3	0.77		0.385011	23.67	24.16	23.99	0.49		p4	20.8767	25.17	18.86	19.11	19.25	0.39		23.55	23.75	23.65	0.2		20.73	24.55				0
6355	Tamana	2024-01-09	2024-02-16	2024-05-13	468	125	38	87	M	83.58	84.5	1.5	3	AllBatClock	Jan_24	Jan_24	19.4	18.45	19.49	1.04	FLAG	0.576223	24.4	24.63	24.37	0.26		p3	19.8433	24.49	19.13	19.94	18.65	1.29	FLAG	24.75	24.9	24.55	0.35		19.9667	24.8467				0
6356	Tamana	2024-01-09	2024-02-16	2024-05-13	468	125	38	87	M	83.27	87.5	1.5	3.4	AllBatClock	Jan_24	Jan_24	28.36		29.15	0.79		0.558614	34.95		32.74	2.21	FLAG	p3	19.8433	24.49	28.92	29.19	29.14	0.27		32.35	31.93		0.42		19.9667	24.8467				0
6364	IH2	2024-01-10	2024-03-07	2024-05-29	484	140	57	83	F	82.5	76.5	5	18.7	AllBatClock	Jan_24	Jan_24	20.59	20.58	20.71	0.13		0.0723418	23.72	24.6	24.38	0.88		p5	19.5433	23.38	19.24	19.35	18.93	0.42		22.69	21.99	21.65	1.04	FLAG	18.1767	21.56	19.71	19.69	19.56	0.15		23.27	23.51
6367	IH2	2024-01-10	2024-03-07	2024-05-29	484	140	57	83	F	82.16	66.5	2.5	5.2	AllBatClock	Jan_24	Jan_24	19.38	18.4	20.56	2.16	FLAG	1.08154	24.3	22.96	23.6	1.34	FLAG	p5	19.5433	23.38	18.46	18.86	18.65	0.4		22.75	22.5	22.41	0.34		18.1767	21.56	18.86	18.66	19.59	0.93			22.87
6368	IH2	2024-01-10	2024-03-07	2024-05-29	484	140	57	83	F	80.59	74	2	9.9	AllBatClock	Jan_24	Jan_24	18.68	18.7	19.39	0.71		0.404269	24.42	23.95	24.45	0.5		p5	19.5433	23.38	18.81	18.81	18.66	0.15		21.9	22.16	22.25	0.35		18.1767	21.56	18.29		19.71	1.42	FLAG	22.7	22.51
6370	IH2	2024-01-10	2024-03-07	2024-05-29	484	140	57	83	F	82.45	78.5	3.5	9.9	AllBatClock	Jan_24	Jan_24	20.72	20.34	20.36	0.38		0.213854	23.93	23.93	23.89	0.04		p5	19.5433	23.38	18.67	18.95	17.92	1.03	FLAG		21.82	21.85	0.03		18.1767	21.56	19.37	19.67	19.35	0.32		23.57	23.31
6371	IH2	2024-01-10	2024-03-07	2024-05-29	484	140	57	83	F	81.31	74.5	3.5	8.1	AllBatClock	Jan_24	Jan_24	18.2	17.97	18.32	0.35		0.177858	22.61	22.38	21.92	0.69		p5	19.5433	23.38	16.86	17.2	16.78	0.42		20.72	20.81	20.93	0.21		18.1767	21.56	17.45	17.46	17.41	0.05		20.78	21.18
6372	IH2	2024-01-10	2024-03-07	2024-05-29	484	140	57	83	F	84.14	79.5	3.5	11.2	AllBatClock	Jan_24	Jan_24		20.99	20.72	0.27		0.190919	24.4	24.76	24.97	0.57		p5	19.5433	23.38	19.32	19.76	18.92	0.84		22.94	23.76	22.61	1.15	FLAG	18.1767	21.56	20.39	20.58	20.46	0.19		23.39	22.86
6380	Tamana	2024-01-11	2024-03-06	2024-05-13	468	123	55	68	F	83.67	81	1	5.7	AllBatClock	Jan_24	Jan_24	20.72	20.92	20.49	0.43		0.215174	25.57	25.68	25.42	0.26		p3	19.8433	24.49	20.62	21.31	20.91	0.69		26.09	26.09	25.92	0.17		19.9667	24.8467				0
6381	Tamana	2024-01-11	2024-03-06	2024-05-13	468	123	55	68	F	82.21	75	4	16.5	AllBatClock	Jan_24	Jan_24	20.51	20.1	20.83	0.73		0.365923	24.75	25.57	25.36	0.82		p3	19.8433	24.49	20.23	21.31	19.68	1.63	FLAG	26.27	26.38	25.9	0.48		19.9667	24.8467				0
6382	Tamana	2024-01-11	2024-03-06	2024-05-13	468	123	55	68	F	81.7	74	2	4.3	AllBatClock	Jan_24	Jan_24	19.94	19.66	20.73	1.07	FLAG	0.554887	25.69		25.26	0.43		p3	19.8433	24.49	18.8	20.98	19.33	2.18	FLAG	23.58	25.87	24.74	2.29	FLAG	19.9667	24.8467				0
6386	IH2	2024-01-12	2024-03-06	2024-05-29	484	138	54	84	M	81.55	85.5	3	7.1	AllBatClock	Jan_24	Jan_24	20.34	19.65	19.56	0.78		0.426732	23.66	23.34	24.25	0.91		p5	19.5433	23.38	17.95	18.66	18.02	0.71		22.41	22.53	21.71	0.82		18.1767	21.56	18.99	18.71	18.91	0.28		23.48	23.23
6387	IH2	2024-01-12	2024-03-13	2024-05-13	468	122	61	61	M	81.73	85.5	2	4	AllBatClock	Jan_24	Jan_24	21.99	21.44	20.98	1.01	FLAG	0.505668	26.4	25.89	26.47	0.58		p3	19.8433	24.49	22.63	21.17	20.62	2.01	FLAG	26.65	26.91	27.44	0.79		19.9667	24.8467				0
6389	Tamana	2024-01-13	2024-03-06	2024-05-13	468	121	53	68	F	85.46	76	1.5	3	AllBatClock	Jan_24	Jan_24	21.24	21.29		0.05		0.0353553	26.83	26.87	26.87	0.04		p3	19.8433	24.49	22.61		21.47	1.14	FLAG	27.31	28.51	27.69	1.2	FLAG	19.9667	24.8467				0
[truncated: 11 more columns]

## Sheet: read me
band	Unique banding ID
population	Population sampled from
Collection_date	Date sample collected
Extraction_date	Date DNA extracted
Assay_date	Date qPCR run
days_since_calibrator_extracted	Days since DNA was extracted from calibrator sample
days_collection_to_assay	Assay_date-Collection_date
days_collection_to_extraction	Extraction_date-Collection_date
days_extraction_to_assay	Assay_date-Extraction_date
sex	Sex
FA	Forearm length (mm)
WT	Weight (g)
TTH	Toothwear score
Est.Age	Estimated age
AgeSource	Source of age estimate
Season_sampled	Season during with bat was sampled
MonthAssay	Month during which sample was assayed
tel1_a	Assay 1	Cp value 1
tel1_b		Cp value 2
tel1_c		Cp value 3
tel1_range		telomere Cp range
FLAG1		flag - is range > 1?
bdnf1_a
bdnf1_b
bdnf1_c
bdnf1_range
FLAG2
plate
tel1_2311		Telomere Cp value for reference sample
bdnf1_2311		BDNF Cp value for reference sample
tel2_a	Assay 2
tel2_b
tel2_c
tel2_range
FLAG3
bdnf2_a
bdnf2_b
bdnf2_c
bdnf2_range
FLAG4
tel2_2311
bdnf2_2311
tel3_a	Assay 3
tel3_b
tel3_c
tel3_range
FLAG5
bdnf3_a
bdnf3_b
bdnf3_c
bdnf3_range
FLAG6
tel3_2311
bdnf3_2311
rtl1	rTL value from assay 1
rtl2	rTL value from assay 2
rtl3	rTL value from assay 3
rtl_range	range of rtl values
tlmean	mean rTL
